# Supplementary material for: A Polyvinylpyrrolidone Nanofibrous Sensor Doubly Decorated with Mesoporous Graphene to Selectively Detect Acetic Acid Vapors
Source: Sensors (Basel). 2024 Mar 28;24(7):2174. doi: 10.3390/s24072174 (PMC11014041; doi:10.3390/s24072174)
Supplement: Supplementary file 1 [file sensors-24-02174-s001.zip]

Archive with 1 entries (1 files):
- sensors-2920906-supplementary.pdf
